# Supplementary material for: Transcriptome meta-analysis of Kawasaki disease in humans and mice
Source: Front Pediatr. 2024 Sep 16;12:1423958. doi: 10.3389/fped.2024.1423958 (PMC11440715; doi:10.3389/fped.2024.1423958)
Supplement: Supplementary file 1 [file Table1.xlsx]

## Sheet: Sheet1
gene_name_human	gene_name_mouse	gene_symbol_human	gene_symbol_mouse	description	logfc_human	logcpm_human	adj.p-val_human	logfc_mouse_female	logcpm_mouse_female	adj.p-val_mouse_female	logfc_mouse_male	logcpm_mouse_male	adj.p-val_mouse_male
ENSG00000019582	ENSMUSG00000024610	CD74	Cd74	CD74 molecule [Source:HGNC Symbol;Acc:HGNC:1697]	-2.89167	9.29543	5.87696e-08	-2.81535	8.20553	0.00105628	-3.06417	8.91208	1.34613e-42
ENSG00000106483	ENSMUSG00000021319	SFRP4	Sfrp4	secreted frizzled related protein 4 [Source:HGNC Symbol;Acc:HGNC:10778]	-4.53933	6.21223	1.39317e-07	-2.23933	8.89323	0.0100024	-2.81245	9.40623	8.12657e-28
ENSG00000115232	ENSMUSG00000027009	ITGA4		integrin subunit alpha 4 [Source:HGNC Symbol;Acc:HGNC:6140]	-3.21383	6.64042	2.79748e-07				-1.86193	6.4893	6.04347e-14			downregulated
ENSG00000185811	ENSMUSG00000018654	IKZF1		IKAROS family zinc finger 1 [Source:HGNC Symbol;Acc:HGNC:13176]	-3.57444	6.97152	4.57963e-07				-3.48694	6.46302	1.43977e-30			upregulated
ENSG00000110077	ENSMUSG00000079419	MS4A6A	Ms4a6c	membrane spanning 4-domains A6A [Source:HGNC Symbol;Acc:HGNC:13375]	-2.91227	7.00695	1.11845e-05	-3.07778	6.27936	0.000302658	-3.80113	7.37777	2.91331e-29
ENSG00000110077	ENSMUSG00000024679	MS4A6A		membrane spanning 4-domains A6A [Source:HGNC Symbol;Acc:HGNC:13375]	-2.91227	7.00695	1.11845e-05				-4.34181	5.85127	3.97471e-22
ENSG00000110077	ENSMUSG00000024677	MS4A6A		membrane spanning 4-domains A6A [Source:HGNC Symbol;Acc:HGNC:13375]	-2.91227	7.00695	1.11845e-05				-3.42239	6.62952	2.21169e-20
ENSG00000082074	ENSMUSG00000022148	FYB1	Fyb	FYN binding protein 1 [Source:HGNC Symbol;Acc:HGNC:4036]	-3.4585	7.9916	1.53417e-05	-2.71653	6.68757	0.000753809	-2.82282	7.05416	1.09259e-30
ENSG00000133424	ENSMUSG00000004383	LARGE1		LARGE xylosyl- and glucuronyltransferase 1 [Source:HGNC Symbol;Acc:HGNC:6511]	2.88071	6.74818	3.68853e-05				1.04609	6.72026	1.18464e-05
ENSG00000115165	ENSMUSG00000026832	CYTIP		cytohesin 1 interacting protein [Source:HGNC Symbol;Acc:HGNC:9506]	-3.41359	6.8301	4.00688e-05				-4.38475	6.10725	6.75807e-35
ENSG00000081237	ENSMUSG00000026395	PTPRC	Ptprc	protein tyrosine phosphatase receptor type C [Source:HGNC Symbol;Acc:HGNC:9666]	-2.89725	9.2173	4.23023e-05	-2.99409	6.0487	0.00481576	-3.19825	7.19083	3.22071e-33
ENSG00000100412	ENSMUSG00000022477	ACO2		aconitase 2 [Source:HGNC Symbol;Acc:HGNC:118]	2.43571	6.24235	0.000951838				1.82124	7.87252	3.13788e-11
ENSG00000115415	ENSMUSG00000026104	STAT1		signal transducer and activator of transcription 1 [Source:HGNC Symbol;Acc:HGNC:11362]	-1.77584	8.57232	0.000987927				-1.49768	6.92148	7.70536e-09
ENSG00000105953	ENSMUSG00000020456	OGDH		oxoglutarate dehydrogenase [Source:HGNC Symbol;Acc:HGNC:8124]	2.02626	7.19678	0.000987927				1.25151	7.3266	5.05368e-08
ENSG00000120594	ENSMUSG00000026748	PLXDC2		plexin domain containing 2 [Source:HGNC Symbol;Acc:HGNC:21013]	-1.80068	6.95027	0.00150772				-1.02105	7.13081	1.59424e-05
ENSG00000143119	ENSMUSG00000040747	CD53	Cd53	CD53 molecule [Source:HGNC Symbol;Acc:HGNC:1686]	-2.4469	6.44526	0.00155014	-3.73009	5.59997	0.00139811	-3.86951	6.67478	5.37504e-31
ENSG00000145779	ENSMUSG00000062210	TNFAIP8		TNF alpha induced protein 8 [Source:HGNC Symbol;Acc:HGNC:17260]	-1.94536	5.73455	0.00167682				-1.31254	6.63466	1.57855e-08
ENSG00000149925	ENSMUSG00000030695	ALDOA		aldolase, fructose-bisphosphate A [Source:HGNC Symbol;Acc:HGNC:414]	1.67201	7.98487	0.00193306				1.60017	9.93408	8.50573e-08
ENSG00000140937	ENSMUSG00000031673	CDH11		cadherin 11 [Source:HGNC Symbol;Acc:HGNC:1750]	-1.96854	7.22331	0.00196834				-2.12056	7.62379	7.88882e-26
ENSG00000112137	ENSMUSG00000054728	PHACTR1		phosphatase and actin regulator 1 [Source:HGNC Symbol;Acc:HGNC:20990]	2.46923	6.49828	0.00208223				1.21967	6.77802	0.000182533
ENSG00000131730	ENSMUSG00000021622	CKMT2		creatine kinase, mitochondrial 2 [Source:HGNC Symbol;Acc:HGNC:1996]	2.60447	6.92471	0.00291777				3.34114	5.60212	2.35128e-08
ENSG00000173641	ENSMUSG00000006221	HSPB7		heat shock protein family B (small) member 7 [Source:HGNC Symbol;Acc:HGNC:5249]	3.14004	9.43475	0.00308562				1.5586	6.60996	3.013e-09
ENSG00000170571	ENSMUSG00000021728	EMB		embigin [Source:HGNC Symbol;Acc:HGNC:30465]	-2.30082	6.9866	0.00321163				-2.73502	6.36793	1.65281e-16
ENSG00000162407	ENSMUSG00000028517	PLPP3		phospholipid phosphatase 3 [Source:HGNC Symbol;Acc:HGNC:9229]	1.28272	8.00409	0.00329704				1.02492	8.78336	8.09287e-08
ENSG00000111348	ENSMUSG00000030220	ARHGDIB		Rho GDP dissociation inhibitor beta [Source:HGNC Symbol;Acc:HGNC:679]	-1.67654	6.77668	0.00463051				-1.98296	6.3788	1.24648e-11
ENSG00000109846	ENSMUSG00000032060	CRYAB		crystallin alpha B [Source:HGNC Symbol;Acc:HGNC:2389]	2.73307	8.92555	0.00540808				1.61392	7.43138	1.24941e-14
ENSG00000118855	ENSMUSG00000027775	MFSD1		major facilitator superfamily domain containing 1 [Source:HGNC Symbol;Acc:HGNC:25874]	-1.34491	7.59145	0.00542447				-1.22283	7.33334	4.01063e-10
ENSG00000162511	ENSMUSG00000028581	LAPTM5	Laptm5	lysosomal protein transmembrane 5 [Source:HGNC Symbol;Acc:HGNC:29612]	-2.15414	8.38909	0.00543485	-2.39359	6.5805	0.027526	-3.00233	7.95757	6.22235e-42
ENSG00000166501	ENSMUSG00000052889	PRKCB		protein kinase C beta [Source:HGNC Symbol;Acc:HGNC:9395]	-2.49334	5.75098	0.00543865				-2.52898	6.26686	1.92194e-17
ENSG00000175445	ENSMUSG00000015568	LPL		lipoprotein lipase [Source:HGNC Symbol;Acc:HGNC:6677]	2.49254	10.294	0.00543865				2.38601	10.2222	2.689e-17
ENSG00000144810	ENSMUSG00000068196	COL8A1	Col8a1	collagen type VIII alpha 1 chain [Source:HGNC Symbol;Acc:HGNC:2215]	-1.94105	8.44388	0.00577574	-2.06757	6.42111	0.00575013	-2.59103	7.59674	2.89775e-21
ENSG00000134324	ENSMUSG00000020593	LPIN1		lipin 1 [Source:HGNC Symbol;Acc:HGNC:13345]	1.62456	7.38539	0.00599287				1.57206	6.62775	1.72302e-08
ENSG00000187720	ENSMUSG00000032289	THSD4	Thsd4	thrombospondin type 1 domain containing 4 [Source:HGNC Symbol;Acc:HGNC:25835]	2.30309	7.08723	0.00604618	1.13469	7.43678	0.0430457	2.65804	7.03899	2.72407e-23
ENSG00000182253	ENSMUSG00000030554	SYNM		synemin [Source:HGNC Symbol;Acc:HGNC:24466]	2.07452	7.9787	0.00613392				1.72767	7.49999	9.70374e-17
ENSG00000143226	ENSMUSG00000026656	FCGR2A	Fcgr2b	Fc gamma receptor IIa [Source:HGNC Symbol;Acc:HGNC:3616]	-1.88284	7.05968	0.00616644	-2.79513	5.9178	0.00447514	-3.33611	6.7264	5.40424e-22
ENSG00000143226	ENSMUSG00000059498	FCGR2A	Fcgr3	Fc gamma receptor IIa [Source:HGNC Symbol;Acc:HGNC:3616]	-1.88284	7.05968	0.00616644	-2.47083	6.26248	0.0255714	-2.46952	6.97857	2.11371e-20
ENSG00000062485	ENSMUSG00000005683	CS		citrate synthase [Source:HGNC Symbol;Acc:HGNC:2422]	1.19946	7.73881	0.00649399				1.06571	7.3747	4.82175e-06
ENSG00000147416	ENSMUSG00000006273	ATP6V1B2		ATPase H+ transporting V1 subunit B2 [Source:HGNC Symbol;Acc:HGNC:854]	-1.1631	7.47677	0.00747035				-1.1674	7.04229	4.76443e-08
ENSG00000151729	ENSMUSG00000031633	SLC25A4		solute carrier family 25 member 4 [Source:HGNC Symbol;Acc:HGNC:10990]	2.94262	8.22679	0.00767232				1.33658	9.28063	9.32845e-07
ENSG00000104879	ENSMUSG00000030399	CKM		creatine kinase, M-type [Source:HGNC Symbol;Acc:HGNC:1994]	3.82974	8.74512	0.00808359				2.6478	8.77142	8.22061e-06
ENSG00000113810	ENSMUSG00000034349	SMC4		structural maintenance of chromosomes 4 [Source:HGNC Symbol;Acc:HGNC:14013]	-1.40957	7.52068	0.00973977				-1.00616	7.47112	1.41023e-06
ENSG00000152556	ENSMUSG00000033065	PFKM		phosphofructokinase, muscle [Source:HGNC Symbol;Acc:HGNC:8877]	2.01846	6.76343	0.0100038				2.07584	6.34718	7.16976e-08
ENSG00000172243	ENSMUSG00000079293	CLEC7A		C-type lectin domain containing 7A [Source:HGNC Symbol;Acc:HGNC:14558]	-1.88668	6.13012	0.0106271				-4.49243	6.72272	1.81623e-42
ENSG00000173546	ENSMUSG00000032911	CSPG4		chondroitin sulfate proteoglycan 4 [Source:HGNC Symbol;Acc:HGNC:2466]	1.48394	6.98975	0.0115992				1.87311	7.11859	3.9714e-12
ENSG00000150768	ENSMUSG00000000168	DLAT		dihydrolipoamide S-acetyltransferase [Source:HGNC Symbol;Acc:HGNC:2896]	1.3696	6.5304	0.0116765				1.18272	6.50378	9.94804e-07
ENSG00000091436	ENSMUSG00000004085	MAP3K20		mitogen-activated protein kinase kinase kinase 20 [Source:HGNC Symbol;Acc:HGNC:17797]	1.72307	9.48131	0.0116765				1.23004	7.87702	8.45679e-10
ENSG00000166801	ENSMUSG00000024691	FAM111A		FAM111 trypsin like peptidase A [Source:HGNC Symbol;Acc:HGNC:24725]	-1.27289	6.83693	0.0148308				-1.82404	6.31838	1.94298e-11
ENSG00000119681	ENSMUSG00000002020	LTBP2	Ltbp2	latent transforming growth factor beta binding protein 2 [Source:HGNC Symbol;Acc:HGNC:6715]	-2.18717	7.98529	0.0156113	-3.07004	7.43892	0.000495729	-3.9323	8.56529	1.14854e-61
ENSG00000163131	ENSMUSG00000038642	CTSS	Ctss	cathepsin S [Source:HGNC Symbol;Acc:HGNC:2545]	-2.01151	7.41003	0.0186055	-4.04616	8.49736	3.08484e-05	-4.19157	9.42194	1.27397e-49
ENSG00000173991	ENSMUSG00000007877	TCAP		titin-cap [Source:HGNC Symbol;Acc:HGNC:11610]	2.74378	7.04759	0.0193414				2.89211	6.20994	6.25783e-08
ENSG00000175084	ENSMUSG00000026208	DES		desmin [Source:HGNC Symbol;Acc:HGNC:2770]	2.58558	9.59603	0.0196442				2.34424	6.73342	9.81602e-19
ENSG00000163162	ENSMUSG00000048234	RNF149		ring finger protein 149 [Source:HGNC Symbol;Acc:HGNC:23137]	-1.30792	8.23082	0.0207331				-2.13584	6.45785	4.46111e-15
ENSG00000165410	ENSMUSG00000062929	CFL2		cofilin 2 [Source:HGNC Symbol;Acc:HGNC:1875]	1.29982	7.72485	0.0220972				1.08866	7.38492	7.37001e-10
ENSG00000119711	ENSMUSG00000021238	ALDH6A1		aldehyde dehydrogenase 6 family member A1 [Source:HGNC Symbol;Acc:HGNC:7179]	1.504	6.73527	0.0243947				1.65317	6.8054	4.57752e-08
ENSG00000138162	ENSMUSG00000030852	TACC2		transforming acidic coiled-coil containing protein 2 [Source:HGNC Symbol;Acc:HGNC:11523]	2.09101	7.91736	0.0262533				1.80779	7.51748	5.26718e-17
ENSG00000136167	ENSMUSG00000021998	LCP1	Lcp1	lymphocyte cytosolic protein 1 [Source:HGNC Symbol;Acc:HGNC:6528]	-1.71086	7.94693	0.0268535	-3.32166	6.54684	0.000302658	-3.66923	7.62027	1.05505e-35
ENSG00000168461	ENSMUSG00000056515	RAB31		RAB31, member RAS oncogene family [Source:HGNC Symbol;Acc:HGNC:9771]	-1.16289	8.01817	0.0390712				-1.27167	6.65476	2.25008e-07
ENSG00000167676	ENSMUSG00000002831	PLIN4		perilipin 4 [Source:HGNC Symbol;Acc:HGNC:29393]	2.19942	7.51771	0.0422219				2.32174	7.48914	4.71673e-29
ENSG00000075239	ENSMUSG00000032047	ACAT1		acetyl-CoA acetyltransferase 1 [Source:HGNC Symbol;Acc:HGNC:93]	1.32142	6.60367	0.0423631				1.35525	7.06825	2.35577e-06
ENSG00000121769	ENSMUSG00000028773	FABP3		fatty acid binding protein 3 [Source:HGNC Symbol;Acc:HGNC:3557]	2.35043	7.46066	0.0432622				2.59178	6.25665	3.43746e-09
ENSG00000173175	ENSMUSG00000022840	ADCY5		adenylate cyclase 5 [Source:HGNC Symbol;Acc:HGNC:236]	2.00212	6.70734	0.0439979				2.44711	7.27294	8.51454e-23
ENSG00000165168	ENSMUSG00000015340	CYBB	Cybb	cytochrome b-245 beta chain [Source:HGNC Symbol;Acc:HGNC:2578]	-2.01381	8.32668	0.0457249	-2.45505	7.34741	0.000814961	-3.17577	8.18383	1.47831e-44
ENSG00000122862	ENSMUSG00000020077	SRGN	Srgn	serglycin [Source:HGNC Symbol;Acc:HGNC:9361]	-1.63146	8.74024	0.0459709	-2.63326	6.70833	0.000177437	-3.32592	8.02768	9.28037e-15
ENSG00000166927	ENSMUSG00000024672	MS4A7		membrane spanning 4-domains A7 [Source:HGNC Symbol;Acc:HGNC:13378]	-1.76178	7.70296	0.0460286				-2.99261	6.10494	1.78972e-18
ENSG00000103187	ENSMUSG00000031827	COTL1	Cotl1	coactosin like F-actin binding protein 1 [Source:HGNC Symbol;Acc:HGNC:18304]	-1.3819	6.03759	0.0461276	-2.67493	6.52086	0.00912707	-2.99463	7.40439	4.25006e-29
ENSG00000174437	ENSMUSG00000029467	ATP2A2		ATPase sarcoplasmic/endoplasmic reticulum Ca2+ transporting 2 [Source:HGNC Symbol;Acc:HGNC:812]	1.51502	10.8595	0.0475242				1.40815	8.25423	3.013e-09
ENSG00000084636	ENSMUSG00000040690	COL16A1		collagen type XVI alpha 1 chain [Source:HGNC Symbol;Acc:HGNC:2193]	-1.21026	6.26873	0.0499941				-1.28118	7.32318	2.49325e-10
