# Supplementary material for: Transcriptome meta-analysis of Kawasaki disease in humans and mice
Source: Front Pediatr. 2024 Sep 16;12:1423958. doi: 10.3389/fped.2024.1423958 (PMC11440715; doi:10.3389/fped.2024.1423958)
Supplement: Supplementary file 2 [file Table2.xlsx]

## Sheet: Sheet1
gene_name_human	gene_name_mouse	gene_symbol_human	gene_symbol_mouse	description	logFC_human	logCPM_human	adj.p-val_human	logFC_mouse	logCPM_mouse	adj.p-val_mouse
ENSG00000137642	ENSMUSG00000049313	SORL1	Sorl1	sortilin related receptor 1 [Source:HGNC Symbol;Acc:HGNC:11185]	-3.00973	7.50218	4.68506e-08	0.632266	7.78759	0.00025462
ENSG00000137573	ENSMUSG00000016918	SULF1	Sulf1	sulfatase 1 [Source:HGNC Symbol;Acc:HGNC:20391]	-2.86334	8.52817	2.7935e-07	-0.177893	7.86917	0.379826
ENSG00000130164	ENSMUSG00000032193	LDLR	Ldlr	low density lipoprotein receptor [Source:HGNC Symbol;Acc:HGNC:6547]	2.90408	7.29438	3.8611e-06	0.271287	6.87587	0.321448
ENSG00000115935	ENSMUSG00000075284	WIPF1	Wipf1	WAS/WASL interacting protein family member 1 [Source:HGNC Symbol;Acc:HGNC:12736]	-1.62103	7.99362	0.000175836	-0.811056	6.67455	0.00028587
ENSG00000116741	ENSMUSG00000026360	RGS2	Rgs2	regulator of G protein signaling 2 [Source:HGNC Symbol;Acc:HGNC:9998]	-2.53494	6.74933	0.000241148	-0.403937	8.12907	0.120188
ENSG00000081320	ENSMUSG00000026094	STK17B	Stk17b	serine/threonine kinase 17b [Source:HGNC Symbol;Acc:HGNC:11396]	-1.98237	8.1847	0.000590299	-0.477017	7.53302	0.00882874
ENSG00000051108	ENSMUSG00000031770	HERPUD1	Herpud1	homocysteine inducible ER protein with ubiquitin like domain 1 [Source:HGNC Symbol;Acc:HGNC:13744]	-1.39045	7.42542	0.000748519	0.286936	8.38791	0.128104
ENSG00000129250	ENSMUSG00000020821	KIF1C	Kif1c	kinesin family member 1C [Source:HGNC Symbol;Acc:HGNC:6317]	1.81203	7.49201	0.000987927	0.812782	8.00428	8.21166e-05
ENSG00000166340	ENSMUSG00000030894	TPP1	Tpp1	tripeptidyl peptidase 1 [Source:HGNC Symbol;Acc:HGNC:2073]	-1.46715	6.90958	0.00129399	0.00766799	7.97937	0.983133
ENSG00000134138	ENSMUSG00000027210	MEIS2	Meis2	Meis homeobox 2 [Source:HGNC Symbol;Acc:HGNC:7001]	1.71247	6.88307	0.00162113	-0.0339326	7.37622	0.889179
ENSG00000182054	ENSMUSG00000030541	IDH2	Idh2	isocitrate dehydrogenase (NADP(+)) 2 [Source:HGNC Symbol;Acc:HGNC:5383]	2.10198	6.2602	0.00162557	0.503792	7.5935	0.0324018
ENSG00000127951	ENSMUSG00000039899	FGL2	Fgl2	fibrinogen like 2 [Source:HGNC Symbol;Acc:HGNC:3696]	-1.77499	8.09215	0.00220697	0.369688	8.49142	0.108066
ENSG00000065413	ENSMUSG00000052331	ANKRD44	Ankrd44	ankyrin repeat domain 44 [Source:HGNC Symbol;Acc:HGNC:25259]	-1.70055	6.51292	0.00282755	-0.505672	6.67733	0.0315294
ENSG00000116688	ENSMUSG00000029020	MFN2	Mfn2	mitofusin 2 [Source:HGNC Symbol;Acc:HGNC:16877]	1.94018	7.66567	0.00284152	0.655086	7.17636	0.00447179
ENSG00000198959	ENSMUSG00000037820	TGM2	Tgm2	transglutaminase 2 [Source:HGNC Symbol;Acc:HGNC:11778]	1.87453	9.46219	0.00311984	0.715916	8.40084	8.797e-05
ENSG00000187239	ENSMUSG00000075415	FNBP1	Fnbp1	formin binding protein 1 [Source:HGNC Symbol;Acc:HGNC:17069]	-1.23079	7.25145	0.00329704	-0.509382	6.96052	0.0204661
ENSG00000161016	ENSMUSG00000003970	RPL8	Rpl8	ribosomal protein L8 [Source:HGNC Symbol;Acc:HGNC:10368]	1.54234	7.71004	0.00358748	-0.495704	9.12366	0.00937218
ENSG00000163399	ENSMUSG00000033161	ATP1A1	Atp1a1	ATPase Na+/K+ transporting subunit alpha 1 [Source:HGNC Symbol;Acc:HGNC:799]	1.43927	8.6181	0.00395928	-0.928153	8.3613	1.09649e-07
ENSG00000099194	ENSMUSG00000025203	SCD	Scd2	stearoyl-CoA desaturase [Source:HGNC Symbol;Acc:HGNC:10571]	3.42095	8.91052	0.00409152	0.305567	7.25212	0.17287
ENSG00000117592	ENSMUSG00000026701	PRDX6	Prdx6	peroxiredoxin 6 [Source:HGNC Symbol;Acc:HGNC:16753]	1.31251	7.30957	0.00456459	-0.262107	7.22944	0.188608
ENSG00000141905	ENSMUSG00000055053	NFIC	Nfic	nuclear factor I C [Source:HGNC Symbol;Acc:HGNC:7786]	1.64212	5.94536	0.00456459	0.2569	8.73241	0.226155
ENSG00000110955	ENSMUSG00000025393	ATP5B	Atp5b	ATP synthase F1 subunit beta [Source:HGNC Symbol;Acc:HGNC:830]	1.77272	8.4291	0.00543865	0.993312	8.14927	2.91321e-06
ENSG00000177600	ENSMUSG00000025508	RPLP2	Rplp2	ribosomal protein lateral stalk subunit P2 [Source:HGNC Symbol;Acc:HGNC:10377]	1.35362	7.38576	0.00543865	-0.542774	7.92194	0.00121999
ENSG00000114867	ENSMUSG00000045983	EIF4G1	Eif4g1	eukaryotic translation initiation factor 4 gamma 1 [Source:HGNC Symbol;Acc:HGNC:3296]	1.19429	8.03463	0.00543865	0.339481	8.52275	0.122217
ENSG00000174718	ENSMUSG00000032712	KIAA1551	2810474O19Rik	retroelement silencing factor 1 [Source:HGNC Symbol;Acc:HGNC:25559]	-1.36798	8.32762	0.00543865	-0.343601	8.05757	0.246765
ENSG00000137409	ENSMUSG00000024012	MTCH1	Mtch1	mitochondrial carrier 1 [Source:HGNC Symbol;Acc:HGNC:17586]	1.44372	6.99194	0.00546517	-0.752758	8.59161	0.000254766
ENSG00000142875	ENSMUSG00000005034	PRKACB	Prkacb	protein kinase cAMP-activated catalytic subunit beta [Source:HGNC Symbol;Acc:HGNC:9381]	-1.22407	7.00459	0.00559754	-0.0220862	7.84706	0.94419
ENSG00000169710	ENSMUSG00000025153	FASN	Fasn	fatty acid synthase [Source:HGNC Symbol;Acc:HGNC:3594]	3.00079	8.7691	0.00577574	0.928095	8.81061	0.0194447
ENSG00000117298	ENSMUSG00000057530	ECE1	Ece1	endothelin converting enzyme 1 [Source:HGNC Symbol;Acc:HGNC:3146]	1.14	7.09192	0.00712438	-0.922858	7.01404	0.000182533
ENSG00000014641	ENSMUSG00000020321	MDH1	Mdh1	malate dehydrogenase 1 [Source:HGNC Symbol;Acc:HGNC:6970]	1.60489	7.61177	0.00752837	0.994734	8.11923	4.58518e-06
ENSG00000182492	ENSMUSG00000031375	BGN	Bgn	biglycan [Source:HGNC Symbol;Acc:HGNC:1044]	-1.86375	8.41837	0.00761208	-0.366974	11.6695	0.0993896
ENSG00000173598	ENSMUSG00000020029	NUDT4	Nudt4	nudix hydrolase 4 [Source:HGNC Symbol;Acc:HGNC:8051]	1.81907	10.204	0.00897976	0.754417	8.5462	1.46654e-05
ENSG00000008394	ENSMUSG00000008540	MGST1	Mgst1	microsomal glutathione S-transferase 1 [Source:HGNC Symbol;Acc:HGNC:7061]	2.43805	7.18469	0.00965594	0.477591	7.64833	0.12457
ENSG00000140988	ENSMUSG00000044533	RPS2	Rps2	ribosomal protein S2 [Source:HGNC Symbol;Acc:HGNC:10404]	1.25005	7.39575	0.0100038	-0.469102	8.21286	0.0798294
ENSG00000172270	ENSMUSG00000023175	BSG	Bsg	basigin (Ok blood group) [Source:HGNC Symbol;Acc:HGNC:1116]	1.64683	6.99923	0.0101619	0.135191	7.74424	0.489184
ENSG00000197879	ENSMUSG00000017774	MYO1C	Myo1c	myosin IC [Source:HGNC Symbol;Acc:HGNC:7597]	1.1799	7.16148	0.0105839	0.554787	7.47867	0.00945153
ENSG00000105426	ENSMUSG00000013236	PTPRS	Ptprs	protein tyrosine phosphatase receptor type S [Source:HGNC Symbol;Acc:HGNC:9681]	1.55802	7.47301	0.0109795	-0.252983	6.89695	0.227894
ENSG00000213853	ENSMUSG00000022505	EMP2	Emp2	epithelial membrane protein 2 [Source:HGNC Symbol;Acc:HGNC:3334]	1.39288	7.75135	0.0114113	0.583028	7.79418	0.00602895
ENSG00000067057	ENSMUSG00000021196	PFKP	Pfkp	phosphofructokinase, platelet [Source:HGNC Symbol;Acc:HGNC:8878]	1.81616	6.33212	0.0130284	0.336358	6.85753	0.122359
ENSG00000079950	ENSMUSG00000019998	STX7	Stx7	syntaxin 7 [Source:HGNC Symbol;Acc:HGNC:11442]	-1.03277	7.45043	0.0130811	-0.605808	6.85257	0.0186591
ENSG00000112562	ENSMUSG00000023886	SMOC2	Smoc2	SPARC related modular calcium binding 2 [Source:HGNC Symbol;Acc:HGNC:20323]	-1.88857	5.69006	0.0134511	-0.20389	8.36432	0.356121
ENSG00000117616	ENSMUSG00000037266	RSRP1	Rsrp1	arginine and serine rich protein 1 [Source:HGNC Symbol;Acc:HGNC:25234]	-1.17379	7.83495	0.0140264	-0.368264	9.36019	0.0537967
ENSG00000083845	ENSMUSG00000012848	RPS5	Rps5	ribosomal protein S5 [Source:HGNC Symbol;Acc:HGNC:10426]	1.58987	6.60079	0.0144432	-0.406357	9.56821	0.0345487
ENSG00000120063	ENSMUSG00000020611	GNA13	Gna13	G protein subunit alpha 13 [Source:HGNC Symbol;Acc:HGNC:4381]	-1.49679	8.84136	0.0161965	-0.712665	7.42026	0.000272611
ENSG00000187955	ENSMUSG00000022371	COL14A1	Col14a1	collagen type XIV alpha 1 chain [Source:HGNC Symbol;Acc:HGNC:2191]	-1.60371	8.81591	0.0164776	-0.453219	9.42697	0.0310475
ENSG00000104529	ENSMUSG00000055762	EEF1D	Eef1d	eukaryotic translation elongation factor 1 delta [Source:HGNC Symbol;Acc:HGNC:3211]	1.19749	6.85454	0.0172104	-0.14852	7.04072	0.628491
ENSG00000143324	ENSMUSG00000026469	XPR1	Xpr1	xenotropic and polytropic retrovirus receptor 1 [Source:HGNC Symbol;Acc:HGNC:12827]	1.43731	7.62645	0.0172887	0.637292	8.41406	0.00295791
ENSG00000118523	ENSMUSG00000019997	CTGF	Ctgf	cellular communication network factor 2 [Source:HGNC Symbol;Acc:HGNC:2500]	-1.85334	9.05241	0.0173067	1.11159	9.67963	0.0552987
ENSG00000023228	ENSMUSG00000025968	NDUFS1	Ndufs1	NADH:ubiquinone oxidoreductase core subunit S1 [Source:HGNC Symbol;Acc:HGNC:7707]	1.14309	7.71745	0.0175489	0.783256	7.51727	8.13228e-05
ENSG00000100994	ENSMUSG00000033059	PYGB	Pygb	glycogen phosphorylase B [Source:HGNC Symbol;Acc:HGNC:9723]	1.66599	6.72317	0.017913	0.306487	7.53666	0.26204
ENSG00000196535	ENSMUSG00000000631	MYO18A	Myo18a	myosin XVIIIA [Source:HGNC Symbol;Acc:HGNC:31104]	1.56938	7.05761	0.0186055	-0.181329	7.06906	0.57319
ENSG00000113013	ENSMUSG00000024359	HSPA9	Hspa9	heat shock protein family A (Hsp70) member 9 [Source:HGNC Symbol;Acc:HGNC:5244]	1.09604	8.09411	0.0188879	0.683183	7.84729	0.0014943
ENSG00000124145	ENSMUSG00000017009	SDC4	Sdc4	syndecan 4 [Source:HGNC Symbol;Acc:HGNC:10661]	1.59855	6.31343	0.019546	-0.339887	7.15796	0.0808912
ENSG00000137818	ENSMUSG00000007892	RPLP1	Rplp1	ribosomal protein lateral stalk subunit P1 [Source:HGNC Symbol;Acc:HGNC:10372]	1.36049	8.17881	0.0199165	-0.688728	10.1457	0.000234789
ENSG00000152234	ENSMUSG00000025428	ATP5A1	Atp5a1	ATP synthase F1 subunit alpha [Source:HGNC Symbol;Acc:HGNC:823]	1.34663	8.21394	0.0200347	0.708448	9.13693	0.00029832
ENSG00000113657	ENSMUSG00000024501	DPYSL3	Dpysl3	dihydropyrimidinase like 3 [Source:HGNC Symbol;Acc:HGNC:3015]	-1.23998	8.54774	0.0200431	0.432098	8.86152	0.0411946
ENSG00000133872	ENSMUSG00000031532	TMEM66	Saraf	store-operated calcium entry associated regulatory factor [Source:HGNC Symbol;Acc:HGNC:28789]	-1.15249	8.2288	0.0212895	0.118622	7.55661	0.563426
ENSG00000178996	ENSMUSG00000042364	SNX18	Snx18	sorting nexin 18 [Source:HGNC Symbol;Acc:HGNC:19245]	-1.04777	6.95271	0.0218212	-0.337998	7.86397	0.0577743
ENSG00000173660	ENSMUSG00000063882	UQCRH	Uqcrh	ubiquinol-cytochrome c reductase hinge protein [Source:HGNC Symbol;Acc:HGNC:12590]	1.38162	6.15153	0.0222841	0.391486	8.56775	0.0505751
ENSG00000129422	ENSMUSG00000045636	MTUS1	Mtus1	microtubule associated scaffold protein 1 [Source:HGNC Symbol;Acc:HGNC:29789]	1.16044	8.81184	0.0228822	0.85101	7.07256	5.811e-06
ENSG00000069020	ENSMUSG00000034751	MAST4	Mast4	microtubule associated serine/threonine kinase family member 4 [Source:HGNC Symbol;Acc:HGNC:19037]	1.19057	8.35705	0.0234249	-0.200625	8.12112	0.30381
ENSG00000143995	ENSMUSG00000020160	MEIS1	Meis1	Meis homeobox 1 [Source:HGNC Symbol;Acc:HGNC:7000]	1.44522	6.54883	0.0277636	0.608659	6.83158	0.00712291
ENSG00000197614	ENSMUSG00000030116	MFAP5	Mfap5	microfibril associated protein 5 [Source:HGNC Symbol;Acc:HGNC:29673]	-1.67691	7.40099	0.0283164	-0.567217	8.85198	0.00422366
ENSG00000197329	ENSMUSG00000020134	PELI1	Peli1	pellino E3 ubiquitin protein ligase 1 [Source:HGNC Symbol;Acc:HGNC:8827]	-1.2126	7.2892	0.0288345	-0.486993	7.3045	0.0229797
ENSG00000170153	ENSMUSG00000047747	RNF150	Rnf150	ring finger protein 150 [Source:HGNC Symbol;Acc:HGNC:23138]	2.03842	6.17935	0.0290496	-0.306858	6.73049	0.224345
ENSG00000127184	ENSMUSG00000017778	COX7C	Cox7c	cytochrome c oxidase subunit 7C [Source:HGNC Symbol;Acc:HGNC:2292]	1.30712	6.98445	0.0301615	0.504108	7.73725	0.0213725
ENSG00000060138	ENSMUSG00000030189	YBX3	Ybx3	Y-box binding protein 3 [Source:HGNC Symbol;Acc:HGNC:2428]	1.26872	9.82854	0.0303796	0.858304	8.0023	5.27552e-07
ENSG00000166250	ENSMUSG00000032024	CLMP	Clmp	CXADR like membrane protein [Source:HGNC Symbol;Acc:HGNC:24039]	1.57927	5.91525	0.0309494	-0.671563	7.57271	0.00101503
ENSG00000165678	ENSMUSG00000041028	GHITM	Ghitm	growth hormone inducible transmembrane protein [Source:HGNC Symbol;Acc:HGNC:17281]	1.01361	7.38487	0.0327279	0.402211	7.47536	0.0411875
ENSG00000008710	ENSMUSG00000032855	PKD1	Pkd1	polycystin 1, transient receptor potential channel interacting [Source:HGNC Symbol;Acc:HGNC:9008]	1.08576	7.48533	0.033877	0.657215	7.26224	0.000347442
ENSG00000167526	ENSMUSG00000000740	RPL13	Rpl13	ribosomal protein L13 [Source:HGNC Symbol;Acc:HGNC:10303]	1.24694	8.30946	0.0344642	-0.428682	9.28934	0.0334784
ENSG00000084754	ENSMUSG00000025745	HADHA	Hadha	hydroxyacyl-CoA dehydrogenase trifunctional multienzyme complex subunit alpha [Source:HGNC Symbol;Acc:HGNC:4801]	1.0312	7.92124	0.0347495	0.700054	6.94919	0.013219
ENSG00000131171	ENSMUSG00000031246	SH3BGRL	Sh3bgrl	SH3 domain binding glutamate rich protein like [Source:HGNC Symbol;Acc:HGNC:10823]	-1.13019	7.78964	0.0369717	0.85887	8.52726	2.04424e-05
ENSG00000165629	ENSMUSG00000025781	ATP5C1	Atp5c1	ATP synthase F1 subunit gamma [Source:HGNC Symbol;Acc:HGNC:833]	1.10312	6.89021	0.0371287	0.835496	6.9153	0.000446175
ENSG00000073578	ENSMUSG00000021577	SDHA	Sdha	succinate dehydrogenase complex flavoprotein subunit A [Source:HGNC Symbol;Acc:HGNC:10680]	1.20443	7.05889	0.0402366	0.737809	7.98706	0.000162982
ENSG00000165637	ENSMUSG00000021771	VDAC2	Vdac2	voltage dependent anion channel 2 [Source:HGNC Symbol;Acc:HGNC:12672]	1.17748	6.68291	0.0413563	0.16338	7.48967	0.399917
ENSG00000167658	ENSMUSG00000034994	EEF2	Eef2	eukaryotic translation elongation factor 2 [Source:HGNC Symbol;Acc:HGNC:3214]	1.14917	10.0719	0.0448837	-0.306944	9.59145	0.131229
ENSG00000175166	ENSMUSG00000006998	PSMD2	Psmd2	proteasome 26S subunit ubiquitin receptor, non-ATPase 2 [Source:HGNC Symbol;Acc:HGNC:9559]	1.21074	6.11547	0.0461156	-0.470751	7.3409	0.0228224
ENSG00000163728	ENSMUSG00000027677	TTC14	Ttc14	tetratricopeptide repeat domain 14 [Source:HGNC Symbol;Acc:HGNC:24697]	-1.07219	7.35034	0.0467887	0.059795	7.31788	0.83252
ENSG00000116016	ENSMUSG00000024140	EPAS1	Epas1	endothelial PAS domain protein 1 [Source:HGNC Symbol;Acc:HGNC:3374]	1.0261	9.79093	0.0478658	0.241881	8.33843	0.184635
ENSG00000178573	ENSMUSG00000055435	MAF	Maf	MAF bZIP transcription factor [Source:HGNC Symbol;Acc:HGNC:6776]	-1.17219	7.37392	0.0486609	-0.498293	8.37128	0.00729571
ENSG00000124762	ENSMUSG00000023067	CDKN1A	Cdkn1a	cyclin dependent kinase inhibitor 1A [Source:HGNC Symbol;Acc:HGNC:1784]	1.367	6.81636	0.0497661	0.1038	6.91051	0.767578
