# Supplementary material for: Transcriptome meta-analysis of Kawasaki disease in humans and mice
Source: Front Pediatr. 2024 Sep 16;12:1423958. doi: 10.3389/fped.2024.1423958 (PMC11440715; doi:10.3389/fped.2024.1423958)
Supplement: Supplementary file 4 [file Table4.xlsx]

## Sheet: Sheet1
ID	Term_Description (Human)	Fold_Enrichment	occurrence	support	lowest_p	highest_p	Up_regulated	Down_regulated	Cluster	Status
hsa05012	Parkinson disease	9.72257	10	0.00724638	0.000186135	0.000282586	NDUFS1, SDHA, UQCRH, COX7C, VDAC2, PSMD2, MFN2	PRKACB	1	Representative
hsa00190	Oxidative phosphorylation	10.124	1	0.00675676	0.000714958	0.000714958	NDUFS1, COX7C, UQCRH, SDHA		1	Member
hsa04932	Non-alcoholic fatty liver disease	7.77121	1	0.00675676	0.00158581	0.00158581	COX7C, NDUFS1, SDHA, UQCRH		1	Member
hsa05415	Diabetic cardiomyopathy	7.83744	1	0.00675676	0.00302162	0.00302162	VDAC2, NDUFS1, SDHA, UQCRH, COX7C		1	Member
hsa05020	Prion disease	8.39629	10	0.00724638	0.00333387	0.00473187	NDUFS1, SDHA, UQCRH, COX7C, VDAC2, PSMD2	PRKACB	1	Member
hsa05208	Chemical carcinogenesis - reactive oxygen species	8.57652	1	0.00675676	0.00398376	0.00398376	NDUFS1, SDHA, UQCRH, COX7C, VDAC2, MGST1		1	Member
hsa04714	Thermogenesis	7.03771	1	0.00675676	0.00417219	0.00417219	COX7C, NDUFS1, SDHA, UQCRH	PRKACB	1	Member
hsa05016	Huntington disease	6.41577	1	0.00675676	0.00949223	0.00949223	NDUFS1, SDHA, UQCRH, COX7C, VDAC2, PSMD2		1	Member
hsa05211	Renal cell carcinoma	8.89929	10	0.0289855	0.000226018	0.000540323	EPAS1, CDKN1A		2	Representative
hsa05202	Transcriptional misregulation in cancer	5.37425	6	0.00724638	0.00560988	0.00837275	CDKN1A, MEIS1	MAF	2	Member
hsa05219	Bladder cancer	7.25995	1	0.00675676	0.0090928	0.0090928	CDKN1A		2	Member
hsa05223	Non-small cell lung cancer	4.17997	1	0.00675676	0.0276754	0.0276754	CDKN1A		2	Member
hsa05212	Pancreatic cancer	3.94111	5	0.00675676	0.0311479	0.0311479	CDKN1A		2	Member
hsa01524	Platinum drug resistance	7.88223	6	0.00724638	0.0311479	0.0311479	MGST1, CDKN1A		2	Member
hsa04115	p53 signaling pathway	3.94111	1	0.00675676	0.0311479	0.0311479	CDKN1A		2	Member
hsa05214	Glioma	3.94111	1	0.00675676	0.0311479	0.0311479	CDKN1A		2	Member
hsa05218	Melanoma	3.94111	1	0.00675676	0.0311479	0.0311479	CDKN1A		2	Member
hsa04921	Oxytocin signaling pathway	8.62119	6	0.00724638	0.0315221	0.0315221	EEF2, CDKN1A	PRKACB, RGS2	2	Member
hsa05215	Prostate cancer	3.03163	2	0.00675676	0.0317139	0.0317139	CDKN1A		2	Member
hsa05220	Chronic myeloid leukemia	3.83164	5	0.00675676	0.0329607	0.0329607	CDKN1A		2	Member
hsa04066	HIF-1 signaling pathway	5.63016	2	0.00675676	0.0367946	0.0367946	PFKP, CDKN1A		2	Member
hsa05210	Colorectal cancer	3.44848	5	0.00675676	0.0407206	0.0407206	CDKN1A		2	Member
hsa05222	Small cell lung cancer	3.32383	1	0.00675676	0.0438403	0.0438403	CDKN1A		2	Member
hsa03010	Ribosome	11.3375	10	0.00724638	0.000240767	0.000344992	RPL13, RPL8, RPLP1, RPLP2, RPS2, RPS5		3	Representative
hsa04814	Motor proteins	4.92639	8	0.0140031	0.000531391	0.000531391	KIF1C, MYO1C, MYO18A		4	Representative
hsa04960	Aldosterone-regulated sodium reabsorption	9.51304	1	0.00675676	0.00315581	0.00315581	ATP1A1		5	Representative
hsa04927	Cortisol synthesis and secretion	10.2177	3	0.00675676	0.0111067	0.0111067	LDLR	PRKACB	5	Member
hsa04911	Insulin secretion	8.11406	9	0.0135135	0.017666	0.0439935	ATP1A1	PRKACB	5	Member
hsa04961	Endocrine and other factor-regulated calcium reabsorption	11.0351	9	0.00724638	0.0237079	0.0237079	ATP1A1	PRKACB	5	Member
hsa04925	Aldosterone synthesis and secretion	10.0931	3	0.00675676	0.0257333	0.0257333	LDLR, ATP1A1	PRKACB	5	Member
hsa04922	Glucagon signaling pathway	8.35994	4	0.00700157	0.037551	0.037551	PFKP, PYGB	PRKACB	5	Member
hsa04971	Gastric acid secretion	8.75803	9	0.00724638	0.0377393	0.0377393	ATP1A1	PRKACB	5	Member
hsa04918	Thyroid hormone synthesis	8.11406	9	0.00724638	0.0439935	0.0439935	ATP1A1	PRKACB	5	Member
hsa04919	Thyroid hormone signaling pathway	7.25995	1	0.00675676	0.0498148	0.0498148	ATP1A1, PFKP	PRKACB	5	Member
hsa04979	Cholesterol metabolism	11.4949	10	0.00724638	0.00875805	0.00875805	LDLR, VDAC2		6	Representative
hsa04022	cGMP-PKG signaling pathway	7.50689	2	0.00705485	0.0415936	0.0415936	ATP1A1, VDAC2	RGS2, GNA13	6	Member
hsa00480	Glutathione metabolism	15.3266	8	0.0140031	0.0111067	0.0111067	IDH2, MGST1, PRDX6		7	Representative
hsa05230	Central carbon metabolism in cancer	8.62119	5	0.00675676	0.0156379	0.0260156	PFKP, IDH2		7	Member
hsa00310	Lysine degradation	5.01596	9	0.00724638	0.0287229	0.0287229	HADHA		8	Representative
hsa04137	Mitophagy - animal	3.09975	8	0.00700157	0.0303312	0.0303312	MFN2		9	Representative
hsa04152	AMPK signaling pathway	9.85279	10	0.0135135	0.0337272	0.0426059	PFKP, FASN, SCD, EEF2		10	Representative
hsa04141	Protein processing in endoplasmic reticulum	1.88958	3	0.00724638	0.0410289	0.0410289		HERPUD1	11	Representative
