# Supplementary material for: Transcriptome meta-analysis of Kawasaki disease in humans and mice
Source: Front Pediatr. 2024 Sep 16;12:1423958. doi: 10.3389/fped.2024.1423958 (PMC11440715; doi:10.3389/fped.2024.1423958)
Supplement: Supplementary file 5 [file Table5.xlsx]

## Sheet: Sheet1
ID	Term_Description (Mouse)	Fold_Enrichment	occurrence	support	lowest_p	highest_p	Up_regulated	Down_regulated	Cluster	Status
hsa00190	Oxidative phosphorylation	6.38589	10	0.0216109	1.95188e-12	4.35672e-06	NDUFA10, NDUFA5, NDUFA4, ND5, ND2, CYTB, UQCRC2, COX1		1	Representative
hsa05415	Diabetic cardiomyopathy	5.43798	10	0.0216109	5.97831e-11	7.58761e-05	CD36, ND2, ND5, NDUFA4, NDUFA5, NDUFA10, CYTB, UQCRC2, COX1, PPP1CB	MMP2	1	Member
hsa05208	Chemical carcinogenesis - reactive oxygen species	6.31144	10	0.0565399	1.15001e-10	5.76614e-05	ND2, ND5, NDUFA4, NDUFA5, NDUFA10, CYTB, UQCRC2, COX1, CAT	NRAS, NFKBIA, HIF1A, PTPN1, CYP1B1	1	Member
hsa04714	Thermogenesis	5.77092	10	0.0162082	1.28287e-10	6.22584e-05	GNAS, PLIN1, ACSL1, PRKAB2, COX1, CYTB, ND2, ND5, NDUFA4, NDUFA5, NDUFA10, UQCRC2	NRAS	1	Member
hsa05012	Parkinson disease	3.83294	10	0.0162082	3.62647e-10	1.32459e-05	ND2, ND5, NDUFA4, NDUFA5, NDUFA10, CYTB, UQCRC2, COX1, GNAS, ITPR1		1	Member
hsa05020	Prion disease	4.53953	10	0.0240607	3.97905e-10	4.85226e-07	NCAM1, ND2, ND5, NDUFA4, NDUFA5, NDUFA10, CYTB, UQCRC2, COX1, ITPR1, CAV1, CAV2		1	Member
hsa05016	Huntington disease	3.03515	10	0.0150377	8.95324e-10	0.000709224	ND2, ND5, NDUFA4, NDUFA5, NDUFA10, CYTB, UQCRC2, COX1, ITPR1		1	Member
hsa04723	Retrograde endocannabinoid signaling	4.27907	10	0.0150377	1.48849e-09	0.0109374	ITPR1, ND2, ND5, NDUFA4, NDUFA5, NDUFA10		1	Member
hsa04932	Non-alcoholic fatty liver disease	5.51457	10	0.0125251	7.40659e-07	0.000847958	ADIPOQ, PRKAB2, COX1, NDUFA4, NDUFA5, NDUFA10, CYTB, UQCRC2	SOCS3	1	Member
hsa04820	Cytoskeleton in muscle cells	8.98671	10	0.06	5.14243e-11	5.14243e-11	DAG1, ITGA9, COL4A4, LDB3, SYNPO2, XIRP2, PDLIM3, TTN, ACTA1, ACTC1, MYOM1, CSRP1, MYH10, MYH11, TPM1, TPM2, VCL, DMD, DTNA	THBS1, THBS2, TPM4	2	Representative
hsa05410	Hypertrophic cardiomyopathy	9.66752	10	0.03	1.64025e-08	7.87869e-08	ITGA9, DAG1, TPM1, TPM2, DMD, ACTC1, TTN, PRKAB2, DTNA	TPM4	2	Member
hsa05414	Dilated cardiomyopathy	9.0633	10	0.035	8.52969e-08	9.79535e-05	ITGA9, DAG1, TPM1, TPM2, DMD, ACTC1, TTN, GNAS, DTNA	TPM4	2	Member
hsa04270	Vascular smooth muscle contraction	9.1587	10	0.035	7.70701e-10	7.02495e-06	MYLK, MYL6, PPP1R12A, PPP1R12B, PPP1CB, ROCK1, ACTA2, ITPR1, CALD1, GNAS, MYH10, MYH11		3	Representative
hsa04611	Platelet activation	5.94924	10	0.03	7.5722e-07	0.00154325	ITPR1, ROCK1, PPP1R12A, PPP1CB, MYLK, GNAS	RAP1B, LYN	3	Member
hsa04921	Oxytocin signaling pathway	7.47722	10	0.03	1.19862e-06	0.00202229	MYLK, ITPR1, GNAS, MYL6, ROCK1, PPP1R12A, PPP1R12B, PPP1CB, PRKAB2	NRAS, CCND1	3	Member
hsa04024	cAMP signaling pathway	2.95657	10	0.01	0.00081025	0.0282832	GNAS, ROCK1, PPP1R12A, PPP1CB	RAP1B, PDE4B, NFKBIA	3	Member
hsa04022	cGMP-PKG signaling pathway	2.95945	10	0.01	0.00306477	0.0155968	PPP1R12A, PPP1CB, ITPR1, ROCK1, MYLK		3	Member
hsa04510	Focal adhesion	11.2268	10	0.1	2.83969e-09	3.47193e-08	ITGA9, FLNA, MYLK, PPP1R12A, PPP1R12B, PPP1CB, ROCK1, VCL, ACTN4, ACTN1, COL4A4, LAMB2, CAV1, CAV2, PDGFD	PXN, LAMB1, SPP1, THBS1, THBS2, CCND1, PDGFRB, RAP1B, EMP1	4	Representative
hsa04810	Regulation of actin cytoskeleton	7.25064	10	0.03	1.24933e-08	2.61866e-06	GSN, VCL, ACTN4, ACTN1, PPP1R12A, PPP1R12B, PPP1CB, MYLK, ENAH, ROCK1, ITGA9, PDGFD, MYH10, MYH11	PXN, NRAS, PDGFRB, CXCL12	4	Member
hsa05167	Kaposi sarcoma-associated herpesvirus infection	5.89883	10	0.104523	3.76391e-08	5.35527e-05	ITPR1	NFKBIA, IL6ST, C3, JAK2, STAT3, HIF1A, NRAS, LYN, CCND1, IFNGR1, ZFP36	5	Representative
hsa05203	Viral carcinogenesis	7.00733	10	0.110276	4.04659e-08	4.13492e-07	GSN, ACTN4, ACTN1	PXN, STAT3, LYN, CCND1, NRAS, YWHAH, NFKBIA, IL6ST, C3	5	Member
hsa04630	JAK-STAT signaling pathway	4.89418	10	0.05	5.74222e-08	7.2748e-07		STAT3, IL4R, JAK2, IL6ST, OSMR, IFNGR1, PDGFRB, SOCS3, CCND1	6	Representative
hsa04659	Th17 cell differentiation	8.61462	10	0.1025	1.31928e-07	1.31928e-07	RORA	NFKBIA, IFNGR1, IL4R, IL1R1, IL6ST, STAT3, RUNX1, HIF1A, JAK2	6	Member
hsa05321	Inflammatory bowel disease	6.00053	9	0.005	0.000863451	0.000863451	RORA	IFNGR1, IL4R, STAT3	6	Member
hsa04931	Insulin resistance	6.15206	10	0.025	5.97925e-08	1.19171e-07	CD36, PPP1CB, PRKAB2	STAT3, SOCS3, NFKBIA, PTPN1	7	Representative
hsa04920	Adipocytokine signaling pathway	12.0472	10	0.0476131	2.56824e-06	4.27117e-06	ACSL1, PRKAB2, ADIPOQ, CD36	NFKBIA, SOCS3, TNFRSF1B, STAT3, JAK2	7	Member
hsa04910	Insulin signaling pathway	4.04687	2	0.0153902	0.000435596	0.00959747	PRKAB2, PPP1CB, PRKAR2B	PTPN1, SOCS3, NRAS	7	Member
hsa05235	PD-L1 expression and PD-1 checkpoint pathway in cancer	6.36642	10	0.05	8.33729e-08	1.09943e-05		NFKBIA, NRAS, IFNGR1, JAK2, STAT3, HIF1A	8	Representative
hsa05145	Toxoplasmosis	5.43798	10	0.03	1.86192e-07	0.0028875	LAMB2	NFKBIA, JAK2, STAT3, LAMB1, IFNGR1	8	Member
hsa05140	Leishmaniasis	5.1181	9	0.005	8.05e-06	8.05e-06		C3, JAK2, NFKBIA, IFNGR1	8	Member
hsa04658	Th1 and Th2 cell differentiation	4.09448	9	0.015	1.99303e-05	1.99303e-05		NFKBIA, IFNGR1, IL4R, JAK2	8	Member
hsa04217	Necroptosis	3.5369	9	0.015	8.85233e-05	8.85233e-05		IFNGR1, JAK2, STAT3, IL33, FTL	8	Member
hsa05161	Hepatitis B	2.33578	10	0.03	0.000191046	0.000774173		STAT3, JAK2, NRAS, NFKBIA	8	Member
hsa05164	Influenza A	2.84339	10	0.02	0.000212418	0.0116722		NFKBIA, IL33, SOCS3, IFNGR1, JAK2	8	Member
hsa05152	Tuberculosis	1.56301	9	0.005	0.0207239	0.0207239		JAK2, IFNGR1, C3	8	Member
hsa04062	Chemokine signaling pathway	4.5004	10	0.065	1.03467e-07	8.99095e-05	ROCK1	CXCL12, JAK2, LYN, PXN, RAP1B, STAT3, NRAS, NFKBIA	9	Representative
hsa05417	Lipid and atherosclerosis	4.53165	10	0.055	1.69026e-05	0.00211825	CD36, VLDLR, ITPR1	NRAS, JAK2, STAT3, VCAM1, NFKBIA, RAP1B, LYN	9	Member
hsa04722	Neurotrophin signaling pathway	3.16392	1	0.005	0.00305399	0.00305399	SORT1	NRAS, RAP1B, NFKBIA	9	Member
hsa05205	Proteoglycans in cancer	8.24283	10	0.140352	1.06298e-07	1.83807e-06	ROCK1, PPP1R12A, PPP1R12B, PPP1CB, ITPR1, FLNA, FZD4, CAV1, CAV2	CD44, NRAS, STAT3, CCND1, PXN, THBS1, MMP2, HIF1A, LUM	10	Representative
hsa05163	Human cytomegalovirus infection	4.80947	10	0.035	1.26143e-07	8.82979e-05	ITPR1, ROCK1, GNAS	NRAS, NFKBIA, STAT3, CCND1, IL1R1, CXCL12, PXN, B2M	11	Representative
hsa05170	Human immunodeficiency virus 1 infection	3.44098	9	0.015	0.000566891	0.000566891	ITPR1	NRAS, PXN, B2M, NFKBIA, SAMHD1, TNFRSF1B	11	Member
hsa05166	Human T-cell leukemia virus 1 infection	2.61023	10	0.01	0.025908	0.0468813		NRAS, NFKBIA, IL1R1, CCND1, ZFP36, B2M	11	Member
hsa05221	Acute myeloid leukemia	7.25064	10	0.02	3.06618e-07	3.06618e-07		NRAS, RUNX1, STAT3, CCND1, DUSP6	12	Representative
hsa04933	AGE-RAGE signaling pathway in diabetic complications	7.64903	10	0.0427312	5.62381e-06	0.000574753	F3, COL4A4	NRAS, VCAM1, JAK2, CCND1, STAT3, MMP2	12	Member
hsa04935	Growth hormone synthesis, secretion and action	5.69209	10	0.0511372	1.08343e-05	0.00129761	ITPR1, GNAS	NRAS, JAK2, SOCS3, JUNB, STAT3	12	Member
hsa05219	Bladder cancer	9.1587	10	0.0476131	5.05756e-05	0.0269443		MMP2, THBS1, CCND1, NRAS	12	Member
hsa05160	Hepatitis C	3.65067	10	0.025	6.24846e-05	0.000103629		NFKBIA, SOCS3, NRAS, STAT3, YWHAH, CCND1	12	Member
hsa04917	Prolactin signaling pathway	6.59149	10	0.05	0.000102601	0.000115127		NRAS, JAK2, STAT3, SOCS3, CCND1	12	Member
hsa05220	Chronic myeloid leukemia	4.83376	10	0.03	0.000376539	0.000568208		RUNX1, NFKBIA, CCND1, NRAS	12	Member
hsa01522	Endocrine resistance	3.91046	10	0.005	0.00419047	0.0212247	GNAS	MMP2, NRAS, CCND1	12	Member
hsa05223	Non-small cell lung cancer	3.9549	10	0.01	0.00456666	0.00622755		CCND1, NRAS, STAT3	12	Member
hsa05207	Chemical carcinogenesis - receptor activation	2.77684	10	0.02	0.00669604	0.0151836	GNAS	NRAS, JAK2, STAT3, CYP1B1, CCND1	12	Member
hsa04919	Thyroid hormone signaling pathway	3.0529	10	0.005	0.00880697	0.0319528	RCAN2	NRAS, HIF1A, CCND1	12	Member
hsa05216	Thyroid cancer	5.1181	10	0.005	0.0202669	0.0396976		NRAS, CCND1	12	Member
hsa04520	Adherens junction	7.51918	10	0.00501256	3.21219e-07	0.00087515	VCL, ACTN4, ACTN1, ROCK1	PTPN1, CDH5, RAP1B	13	Representative
hsa04670	Leukocyte transendothelial migration	8.61462	10	0.01	8.11439e-07	0.00316131	ROCK1, VCL, ACTN4, ACTN1	MMP2, CDH5, PXN, RAP1B, CXCL12, VCAM1	13	Member
hsa05131	Shigellosis	4.53165	10	0.01	0.000642335	0.00112443	ROCK1, VCL, ACTN4, ACTN1, ITPR1	NFKBIA, IL1R1, C3, CD44, PXN	13	Member
hsa04814	Motor proteins	5.17903	10	0.0501256	8.77972e-07	0.00120958	MYH10, MYH11, MYL6, ACTA1, ACTA2, ACTC1, TPM1, TPM2	MYO5A, TPM4	14	Representative
hsa04512	ECM-receptor interaction	11.3939	10	0.015	1.71336e-06	0.001931	LAMB2, COL4A4, DAG1, CD36, ITGA9, NPNT	LAMB1, SPP1, THBS1, THBS2, CD44	15	Representative
hsa04064	NF-kappa B signaling pathway	4.94362	10	0.0175377	4.90883e-06	2.29361e-05		NFKBIA, IL1R1, CXCL12, LYN, VCAM1	16	Representative
hsa05120	Epithelial cell signaling in Helicobacter pylori infection	2.59724	9	0.005	0.000456784	0.000456784		NFKBIA, LYN	16	Member
hsa04662	B cell receptor signaling pathway	3.43451	10	0.01	0.000669324	0.0154041		NFKBIA, NRAS, LYN	16	Member
hsa05206	MicroRNAs in cancer	3.43451	10	0.02	6.84639e-06	8.68863e-06	TPM1, ROCK1	CYP1B1, CCND1, STAT3, NRAS, CD44, THBS1, PDGFRB	17	Representative
hsa05146	Amoebiasis	7.32696	10	0.01	9.63087e-06	0.0022192	LAMB2, GNAS, COL4A4, VCL, ACTN4, ACTN1	LAMB1, IL1R1	18	Representative
hsa05222	Small cell lung cancer	5.24143	9	0.005	0.0172304	0.0172304	COL4A4, LAMB2	CCND1, LAMB1, NFKBIA	18	Member
hsa01521	EGFR tyrosine kinase inhibitor resistance	6.21484	10	0.03	1.95359e-05	0.000125771	PDGFD	NRAS, PDGFRB, STAT3, JAK2	19	Representative
hsa05230	Central carbon metabolism in cancer	4.07849	9	0.005	0.000595004	0.000595004		HIF1A, PDGFRB, NRAS	19	Member
hsa05231	Choline metabolism in cancer	5.05859	9	0.005	0.00145512	0.00145512	PDGFD, CHPT1	NRAS, PDGFRB, HIF1A	19	Member
hsa04540	Gap junction	5.8789	10	0.005	0.00240273	0.00611042	PDGFD, GNAS, ITPR1	NRAS, PDGFRB	19	Member
hsa05214	Glioma	3.7289	10	0.005	0.00577203	0.0103409		PDGFRB, CCND1, NRAS	19	Member
hsa05218	Melanoma	4.97187	10	0.005	0.00577203	0.0103409	PDGFD	NRAS, CCND1, PDGFRB	19	Member
hsa05215	Prostate cancer	4.78064	10	0.01	0.00580712	0.0162607	PDGFD	NFKBIA, CCND1, NRAS, PDGFRB	19	Member
hsa04072	Phospholipase D signaling pathway	2.54037	10	0.005	0.0152487	0.0460974	GNAS, PDGFD	NRAS, PDGFRB	19	Member
hsa04015	Rap1 signaling pathway	3.10742	10	0.005	0.019489	0.0441635	PDGFD, ENAH, GNAS	RAP1B, PDGFRB, NRAS, THBS1	19	Member
hsa04010	MAPK signaling pathway	2.6366	9	0.005	0.041603	0.041603	FLNA, PDGFD	DUSP6, MAP4K4, RAP1B, NRAS, PDGFRB, IL1R1	19	Member
hsa04261	Adrenergic signaling in cardiomyocytes	4.54518	10	0.0250628	2.56182e-05	0.000373563	ACTC1, TPM1, TPM2, GNAS, PPP1CB, PPP2R5A	TPM4	20	Representative
hsa04260	Cardiac muscle contraction	10.3035	10	0.0250628	4.9824e-05	0.000669324	ACTC1, TPM1, TPM2, COX1, CYTB, UQCRC2, TRDN, ASPH	TPM4	20	Member
hsa04060	Cytokine-cytokine receptor interaction	2.55905	9	0.005	5.94506e-05	9.56585e-05		IL6ST, IL1R1, IFNGR1, IL4R, OSMR, CXCL12, TNFRSF1B, IL33	21	Representative
hsa05169	Epstein-Barr virus infection	2.93284	10	0.045	0.000133351	0.000442632		NFKBIA, CD44, LYN, B2M, CCND1, STAT3	22	Representative
hsa05162	Measles	2.08818	10	0.015	0.00448294	0.00637833		NFKBIA, STAT3, CCND1	22	Member
hsa05212	Pancreatic cancer	2.48593	10	0.01	0.00743485	0.00743485		STAT3, CCND1	22	Member
hsa04530	Tight junction	5.18589	10	0.015	0.000196359	0.00108287	ROCK1, ACTN4, ACTN1, PRKAB2, MYH10, MYH11, MYL6	RUNX1, CCND1	23	Representative
hsa04550	Signaling pathways regulating pluripotency of stem cells	3.98509	10	0.0225503	0.000244829	0.0272448	FZD4, ID2	IL6ST, JAK2, STAT3, NRAS	24	Representative
hsa05416	Viral myocarditis	7.76854	9	0.005	0.000264799	0.00134053	DAG1, DMD, CAV1, DTNA	CCND1	25	Representative
hsa05412	Arrhythmogenic right ventricular cardiomyopathy	4.40545	8	0.005	0.000752533	0.000752533	DAG1, DMD, ITGA9, DTNA		25	Member
hsa04971	Gastric acid secretion	4.14322	1	0.005	0.000539127	0.000539127	ITPR1, GNAS, MYLK		26	Representative
hsa04730	Long-term depression	6.82413	10	0.025	0.000777208	0.0263796	GNAS, ITPR1	NRAS, LYN	26	Member
hsa04912	GnRH signaling pathway	5.17903	5	0.005	0.000905991	0.000905991	ITPR1, GNAS	MMP14, MMP2, NRAS	26	Member
hsa04915	Estrogen signaling pathway	2.8067	5	0.005	0.00292922	0.00292922	GNAS, ITPR1	MMP2, NRAS	26	Member
hsa04972	Pancreatic secretion	2.8067	1	0.005	0.00969906	0.00969906	ITPR1, GNAS	RAP1B	26	Member
hsa04928	Parathyroid hormone synthesis, secretion and action	4.14322	1	0.005	0.0113134	0.0113134	ITPR1, GNAS	PDE4B, MMP14, MAFB	26	Member
hsa04924	Renin secretion	2.94941	1	0.005	0.0238734	0.0238734	GNAS, ITPR1		26	Member
hsa04625	C-type lectin receptor signaling pathway	2.8067	5	0.005	0.00123201	0.00123201	ITPR1	NRAS, NFKBIA	27	Representative
hsa04720	Long-term potentiation	5.70542	1	0.02	0.00220722	0.00220722	PPP1CB, ITPR1	NRAS, RAP1B	27	Member
hsa04140	Autophagy - animal	2.32021	6	0.005	0.00518473	0.0327292	ITPR1	NRAS, HIF1A, VMP1	27	Member
hsa04210	Apoptosis	2.85271	1	0.005	0.0107873	0.0107873	ITPR1	NFKBIA, CTSC, NRAS	27	Member
hsa04218	Cellular senescence	2.36756	1	0.005	0.0308255	0.0308255	PPP1CB, ITPR1	NRAS, CCND1	27	Member
hsa04929	GnRH secretion	6.0703	5	0.005	0.0325703	0.0325703	ITPR1	NRAS, SPP1	27	Member
hsa05034	Alcoholism	3.44585	10	0.005	0.00158009	0.0207917	PPP1CB, GNAS, PKIA	NRAS	28	Representative
hsa04728	Dopaminergic synapse	3.02635	10	0.005	0.00233559	0.00595396	GNAS, ITPR1, PPP2R5A, PPP1CB		28	Member
hsa04750	Inflammatory mediator regulation of TRP channels	3.74227	1	0.005	0.00256795	0.00256795	GNAS, ITPR1, PPP1CB	IL1R1	28	Member
hsa04114	Oocyte meiosis	2.94941	3	0.005	0.0160324	0.0160324	ITPR1, PPP1CB, PPP2R5A	YWHAH	28	Member
hsa05031	Amphetamine addiction	2.8067	1	0.005	0.0276964	0.0276964	GNAS, PPP1CB		28	Member
hsa05130	Pathogenic Escherichia coli infection	3.03515	1	0.01	0.00181567	0.00181567	ROCK1, MYH10, MYH11	NFKBIA, IL1R1, MYO5A	29	Representative
hsa05171	Coronavirus disease - COVID-19	2.76843	10	0.015	0.00192875	0.0343703		STAT3, NFKBIA, RPS9, IL6ST, C1R, C1S, C3	30	Representative
hsa05322	Systemic lupus erythematosus	9.88724	1	0.025	0.0142821	0.0142821	ACTN4, ACTN1	C3, C1S, C1R	30	Member
hsa05100	Bacterial invasion of epithelial cells	5.19449	10	0.005	0.00230823	0.00772163	CAV1, CAV2, VCL	PXN	31	Representative
hsa04144	Endocytosis	1.5748	9	0.015	0.0103833	0.0164934	CAV1, CAV2	DAB2, SNX5	31	Member
hsa04668	TNF signaling pathway	5.16877	10	0.0125251	0.00236244	0.00336396		NFKBIA, TNFRSF1B, SOCS3, JUNB, MMP14, VCAM1	32	Representative
hsa04380	Osteoclast differentiation	4.91172	10	0.015	0.00437622	0.00622669	ITPR1	NFKBIA, IL1R1, IFNGR1, FOSL2, JUNB, SOCS3	32	Member
hsa04068	FoxO signaling pathway	4.31443	10	0.01	0.00272142	0.00792484	PRKAB2, CAT, FBXO32	NRAS, CCND1, STAT3	33	Representative
hsa04213	Longevity regulating pathway - multiple species	4.83376	6	0.005	0.038695	0.038695	PRKAB2, CAT	NRAS	33	Member
hsa04350	TGF-beta signaling pathway	3.48031	8	0.005	0.0032648	0.0032648	LTBP1, ID2, ROCK1	THBS1	34	Representative
hsa05418	Fluid shear stress and atherosclerosis	3.9549	10	0.03	0.00353408	0.00353408	CAV1, CAV2	VCAM1, CDH5, MMP2, IL1R1	35	Representative
hsa04640	Hematopoietic cell lineage	3.86701	9	0.005	0.00433367	0.00561754	CD36	CD44, IL1R1, IL4R	36	Representative
hsa05135	Yersinia infection	2.78425	9	0.01	0.00448294	0.00448294	ROCK1	PXN, SKAP2, NFKBIA	37	Representative
hsa04020	Calcium signaling pathway	2.6366	1	0.005	0.00482899	0.00482899	MYLK, ITPR1, GNAS, TRDN, ASPH, PDGFD	PDGFRB	38	Representative
hsa04371	Apelin signaling pathway	5.6134	1	0.01	0.00801025	0.00801025	PRKAB2, ITPR1, MYLK, ACTA2, PLIN1	NRAS, CCND1, SPP1	39	Representative
hsa04142	Lysosome	4.7957	1	0.005	0.00915943	0.00915943	LAPTM4B, SORT1	CTSC, LGMN, LIPA, NPC2, LITAF	40	Representative
hsa04148	Efferocytosis	3.0211	9	0.005	0.00973949	0.00973949	CD36	THBS1, JAK2, HIF1A, LIPA	41	Representative
hsa05144	Malaria	8.09374	8	0.005	0.0244572	0.0244572	CD36	VCAM1, THBS1, THBS2	41	Member
hsa04710	Circadian rhythm	8.70077	10	0.032341	0.0157261	0.0202026	RORA, PRKAB2	BHLHE40	42	Representative
hsa04066	HIF-1 signaling pathway	3.55133	10	0.005	0.020372	0.020372		HIF1A, TIMP1, IFNGR1, STAT3	43	Representative
hsa00860	Porphyrin metabolism	2.28968	9	0.005	0.0253789	0.0253789		FTL	44	Representative
hsa04216	Ferroptosis	4.35038	9	0.005	0.0281487	0.0281487	ACSL1	FTL	44	Member
hsa04672	Intestinal immune network for IgA production	2.17519	10	0.005	0.0361507	0.0361507		CXCL12	45	Representative
hsa00513	Various types of N-glycan biosynthesis	4.35038	10	0.015	0.0451378	0.0451378		B4GALT1, MAN2A1	46	Representative
hsa04340	Hedgehog signaling pathway	3.41207	5	0.005	0.0459229	0.0459229	GAS1	CCND1	47	Representative
hsa03250	Viral life cycle - HIV-1	5.01967	4	0.00501256	0.0477513	0.0477513	MAP1A, MAP1B	SAMHD1	48	Representative
hsa04514	Cell adhesion molecules	3.3209	1	0.005	0.0482435	0.0482435	NCAM1, ITGA9	ALCAM, VCAM1, CDH5	49	Representative
hsa04930	Type II diabetes mellitus	4.57935	1	0.00578035	0.049693	0.049693	ADIPOQ	SOCS3	50	Representative
